# Supplementary material for: Characterization of 5-(2- 18F-fluoroethoxy)-L-tryptophan for PET imaging of the pancreas
Source: F1000Res. 2016 Nov 14;5:1851. Originally published 2016 Jul 27. [Version 2] doi: 10.12688/f1000research.9129.2 (PMC5112576; doi:10.12688/f1000research.9129.2)
Supplement: Uptake of 18F-L-FEHTP in wt and Akita mice — Raw biodistribution data for Figure 1 and Figure 2a. Ex vivo biodistribution values are given as % injected dose/g tissue (%ID/g tissue) for the organs indicated 1.5 h after injection. [file f1000research-5-10835-s0000.tgz]

Archive with 1 entries (1 files):
- 9eca5759-2849-49f5-8b58-e93b08c9c531_Dataset_1_Raw_Biodistribution_Data_for_Figures_1_and_2a.csv
