# Supplementary material for: Characterization of 5-(2- 18F-fluoroethoxy)-L-tryptophan for PET imaging of the pancreas
Source: F1000Res. 2016 Nov 14;5:1851. Originally published 2016 Jul 27. [Version 2] doi: 10.12688/f1000research.9129.2 (PMC5112576; doi:10.12688/f1000research.9129.2)
Supplement: Uptake of 18F-L-FEHTP in wt and Akita mice — Raw biodistribution data for Figure 1 and Figure 2a. Ex vivo biodistribution values are given as % injected dose/g tissue (%ID/g tissue) for the organs indicated 1.5 h after injection. [file f1000research-5-10835-s0000.tgz › 9eca5759-2849-49f5-8b58-e93b08c9c531_Dataset_1_Raw_Biodistribution_Data_for_Figures_1_and_2a.csv]

Wildtype (%ID/g)															Akita (%ID/g)
Heart	Pancreas	Blood	Lung	Liver	Spleen	Stomach	Intestine	Kidney	Thymus	Muscle	Tail	Brain	Urine		Heart	Pancreas	Blood	Lung	Liver	Spleen	Stomach	Intestine	Kidney	Thymus	Muscle	Tail	Brain	Urine
1.350444356	21.47193827	2.555377155	0.167754654	6.589571511	1.693175607	0.880902266	1.933594034	4.14860754	1.311692364	1.811515484	0.935899783	1.316143761	114.7231358		7.499031789	61.16175761	2.008139482	7.260561016	13.13100552	6.817220212	8.069805413	8.888760062	17.89269837	5.300725984	7.761442036	15.33978102	5.502370461	505.6212765
1.16	29.86	3.79	0.28	18.27	0.24	1.92	2.29	6.13	2.19	2.45	2	1.86	209.97		0.922653121	9.983798148	1.248306941	0.791190451	1.874181316	1.917217501	0.890043695	1.433248903	3.809394409	1.149927	0.837751797	5.124201436	0.920040671	57.09593177
59.26	53.9	1.56	0.77	33.09	7.24	4.6	8.14	13.65	5.56	15.66	4.81	5.3	434.62		0.447493337	3.561310562	3.236406694	0.451715944	0.561498186	0.861842184	0.419556162	0.996951611	1.634889997	0.728477869	0.357706247	0.390688591	0.37622436	13.71171032
1.350444356	21.47193827	2.555377155	0.167754654	6.589571511	1.693175607	0.880902266	1.933594034	4.14860754	1.311692364	1.811515484	0.935899783	1.316143761	114.7231358		0.985313022	9.552376945	1.651713189	1.053252034	1.425438167	1.327953695	1.131598153	1.226709748	2.885556582	1.194864162	2.557166883	1.253324213	1.148249446	53.14122737
20.08143078	27.70431382	0.34291901	0.377240055	23.86885722	3.037645767	2.317212316	2.903506771	6.497701269	2.296566588	2.999192057	2.328473657	2.324893773	361.0390141		2.070081336	18.86058931	2.865212894	2.423732015	3.252364923	4.999294446	2.119354055	2.665697663	6.61433492	2.439509202	3.564856001	2.889100894	2.619402372	96.78898819
4.288138852	58.39398229	3.036532747	0.819690313	18.9155628	5.605882383	3.922760982	4.916658438	11.28707772	3.794479163	8.227499547	3.705199624	4.433262731			29.70727643	159.7167688	26.88670002	9.155891355	5.667734984	83.51874717	21.96117138	7.339704356	35.30967163	61.55359665	102.0841111	9.735668696	10.42050113	6142.866603
