# Supplementary material for: Characterization of 5-(2- 18F-fluoroethoxy)-L-tryptophan for PET imaging of the pancreas
Source: F1000Res. 2016 Nov 14;5:1851. Originally published 2016 Jul 27. [Version 2] doi: 10.12688/f1000research.9129.2 (PMC5112576; doi:10.12688/f1000research.9129.2)
Supplement: Immunofluorescence microscopy of LAT1 — Raw CTCF data for Figure 3b. Total corrected cell fluorescence of LAT1 immunoreactivity in islets (CTIF) and the rest of the pancreas (CTAF) in wt and Akita mice. [file f1000research-5-10835-s0001.tgz]

Archive with 1 entries (1 files):
- e617dcdb-0f3a-42c2-8cd4-d9d09c650d09_Dataset_2_Raw_CTCF_Data_for_Figure_3b.csv
