# Supplementary material for: Characterization of 5-(2- 18F-fluoroethoxy)-L-tryptophan for PET imaging of the pancreas
Source: F1000Res. 2016 Nov 14;5:1851. Originally published 2016 Jul 27. [Version 2] doi: 10.12688/f1000research.9129.2 (PMC5112576; doi:10.12688/f1000research.9129.2)
Supplement: Immunofluorescence microscopy of LAT1 — Raw CTCF data for Figure 3b. Total corrected cell fluorescence of LAT1 immunoreactivity in islets (CTIF) and the rest of the pancreas (CTAF) in wt and Akita mice. [file f1000research-5-10835-s0001.tgz › e617dcdb-0f3a-42c2-8cd4-d9d09c650d09_Dataset_2_Raw_CTCF_Data_for_Figure_3b.csv]

Wildtype CTIF	Wildtype CTAF	Akita CTIF	Akita CTAF
8839157.782	7634123.899	5272299.354	6298848.854
7612382.142	7672606.135	4528043.721	5832958.521
11131285.01	8273285.767	5895752.877	6426433.877
14790846.2	11479554.54	5510963.685	7114968.66
10487483.17	9495160.576	17576228.47	19229372.72
6104221.364	5802044.947	8823896.411	9311470.844
26138529.49	18353112.62	3936374.483	6036698.583
17769732.75	13008797.59	6032603.356	5924399.803
17493831.12	12173108.28	3452707.242	4323199.524
26549178.99	19733954.49	4221996.193	4228429.793
25359700.46	19067006.77	3558307.365	4383710.974
18754562.46	16176524.45	5106364.864	5769991.964
20603763.27	19174204.45	6194923.144	7540068.244
21941835.38	18252065.98	4606702.076	5224893.076
21879716.94	18487942	3677068.074	5359243.574
1197197.303	910193.3593	5225677.607	5891632.007
1149258.813	987563.4781	4734297.996	5403903.596
1180689.804	893628.461
