# Supplementary material for: Characterization of 5-(2- 18F-fluoroethoxy)-L-tryptophan for PET imaging of the pancreas
Source: F1000Res. 2016 Nov 14;5:1851. Originally published 2016 Jul 27. [Version 2] doi: 10.12688/f1000research.9129.2 (PMC5112576; doi:10.12688/f1000research.9129.2)
Supplement: Time-activity values for 18F-L-FEHTP uptake in the pancreas and kidney of wt and Akita mice — Raw SUV data for Figure 4 and Figure 6. Values are expressed as SUVs from regions corresponding to regions of interest from six image slices corresponding to the areas of the kidneys and pancreas. [file f1000research-5-10835-s0002.tgz]

Archive with 1 entries (1 files):
- 3790edfb-d154-4f40-9fbe-576311ae0630_Dataset_3_Raw_SUV_Data_for_Figure_4.csv
