# Supplementary material for: Characterization of 5-(2- 18F-fluoroethoxy)-L-tryptophan for PET imaging of the pancreas
Source: F1000Res. 2016 Nov 14;5:1851. Originally published 2016 Jul 27. [Version 2] doi: 10.12688/f1000research.9129.2 (PMC5112576; doi:10.12688/f1000research.9129.2)
Supplement: Time-activity values for 18F-L-FEHTP uptake in the pancreas and kidney of wt and Akita mice — Raw SUV data for Figure 4 and Figure 6. Values are expressed as SUVs from regions corresponding to regions of interest from six image slices corresponding to the areas of the kidneys and pancreas. [file f1000research-5-10835-s0002.tgz › 3790edfb-d154-4f40-9fbe-576311ae0630_Dataset_3_Raw_SUV_Data_for_Figure_4.csv]

	Wildtype													Akita
Tissue	Pancreas	Kidney	Pancreas	Kidney	Pancreas	Kidney	Pancreas	Kidney	Pancreas	Kidney	Pancreas	Kidney		Pancreas	Kidney	Pancreas	Kidney	Pancreas	Kidney	Pancreas	Kidney	Pancreas	Kidney
Time Point (mins)
5	2.483451107	4.022846345	3.258114248	3.686149644	1.84900728	3.934905862	1.993223927	3.773495456	2.284765544	3.51632546	2.191623472	3.387747538		1.790295054	3.489115225	1.096453604	2.409914937	1.283413373	3.08844795	1.916752514	3.781614007	2.504400076	3.499077771
10	2.616093413	3.563673175	3.473100352	2.695994326	2.1989615	2.616467752	2.455504621	3.033048704	2.326278092	3.055937917	2.227395653	2.751772627		2.13553409	2.301035601	1.207929331	1.780094797	1.832941793	2.48952813	2.172111969	2.714843314	2.65517368	2.592980638
15	2.749455388	3.064843802	3.106138027	2.326666552	2.265816243	2.158229597	2.47588389	2.553894852	2.109798427	2.698977271	1.964014759	2.364062282		2.206484024	2.016967912	1.022712749	1.495024162	1.895986764	2.097864023	2.012700506	2.350891657	2.448559903	2.17379406
20	2.762344895	2.760573022	2.992866291	2.121126374	2.403335309	2.01094848	2.405513326	2.338254436	2.201582906	2.523348474	1.755306151	2.157991989		2.145754007	1.923103548	1.006025216	1.394222442	2.182363546	1.830704474	1.926742844	2.223862641	2.251775092	1.981889485
25	2.61785536	2.689871819	2.962496448	1.964593884	2.433879984	1.954161916	2.424300236	2.232720504	2.397125122	2.374580737	1.803317863	2.081978453		2.003598797	1.931930127	1.061381865	1.376313412	2.194809557	1.741196913	1.846220533	2.150332286	2.1334679	1.858702057
30	2.605844344	2.562639432	2.852447439	1.832922436	2.441005941	1.873497443	2.417127318	2.159369747	2.532753783	2.318400948	1.851352108	1.95237237		1.863867744	1.931094754	1.097417379	1.366541433	2.193698306	1.651837519	1.903011027	2.028700344	2.092884886	1.786388947
40	2.605844344	2.470467299	2.803614383	1.781596924	2.308861105	1.822850426	2.405323412	2.108122096	2.618756439	2.241031642	1.876178565	1.919754902		1.937383692	1.851192146	1.101763762	1.314003624	2.225761601	1.590081598	1.91375414	1.899068483	2.052798457	1.726627462
50	2.620138445	2.477532456	2.74738334	1.713316373	2.413148381	1.767798581	2.385061014	2.022733692	2.662254027	2.160574496	1.916074404	1.87272716		1.883342961	1.812339436	1.099092575	1.33806041	2.256402494	1.516131551	1.904669702	1.838041988	1.993019848	1.68648795
60	2.508068725	2.319480896	2.62020466	1.663022769	2.609477851	1.71116508	2.432758728	1.955168017	2.711234107	2.138928105	1.888095114	1.82349863		1.901002424	1.734016155	1.104711463	1.334344911	2.442796322	1.468347759	1.912963079	1.758795582	2.005742708	1.618947197
90	1.2872669		1.1680221		1.6687537		1.6778201		1.8189979		1.4840685			1.3957312		0.9152613		1.5516753		1.4978668		1.1380839
