# Supplementary material for: Characterization of 5-(2- 18F-fluoroethoxy)-L-tryptophan for PET imaging of the pancreas
Source: F1000Res. 2016 Nov 14;5:1851. Originally published 2016 Jul 27. [Version 2] doi: 10.12688/f1000research.9129.2 (PMC5112576; doi:10.12688/f1000research.9129.2)
Supplement: Time-activity values for 18F-L-FEHTP uptake in the pancreas of wt and STZ-treated mice — Raw SUV data for Figure 5. Values are expressed as SUVs from regions corresponding to regions of interest from six image slices corresponding to the pancreas. [file f1000research-5-10835-s0003.tgz]

Archive with 1 entries (1 files):
- c348e984-62d5-4109-9230-3bb5a43e7495_Dataset_4_Raw_SUV_Data_for_Figure_5.csv
