# Supplementary material for: Characterization of 5-(2- 18F-fluoroethoxy)-L-tryptophan for PET imaging of the pancreas
Source: F1000Res. 2016 Nov 14;5:1851. Originally published 2016 Jul 27. [Version 2] doi: 10.12688/f1000research.9129.2 (PMC5112576; doi:10.12688/f1000research.9129.2)
Supplement: Time-activity values for 18F-L-FEHTP uptake in the pancreas of wt and STZ-treated mice — Raw SUV data for Figure 5. Values are expressed as SUVs from regions corresponding to regions of interest from six image slices corresponding to the pancreas. [file f1000research-5-10835-s0003.tgz › c348e984-62d5-4109-9230-3bb5a43e7495_Dataset_4_Raw_SUV_Data_for_Figure_5.csv]

	Wildtype					STZ Treated
Time Point (mins)
5	0.861932011	1.047136882	0.985842287	0.568654607		0.823591213	0.873587108	0.692258054	0.863863691
10	0.795765183	1.147379761	1.151591687	0.661715163		1.207792449	1.102404847	0.90524492	1.039155996
15	0.794126846	0.998740112	1.081963229	0.63567889		1.157031398	1.062970861	0.8733478	1.061574435
20	0.861319006	0.91189309	1.055385394	0.614081442		1.047284921	0.999285436	0.840020244	1.102052565
25	0.82747281	0.845225199	0.994803321	0.574211842		0.924317944	1.048827625	0.862359185	1.121189913
30	0.833657069	0.758136017	0.988704845	0.586496072		0.882729525	0.983880999	0.807829995	1.127784333
40	0.752851958	0.743018151	0.96984331	0.560156812		0.855144265	0.891156655	0.781051774	1.078030408
50	0.708949187	0.631988896	0.918815108	0.572638716		0.876132181	0.789203252	0.833508056	1.002347325
60	0.731439667	1.013402829	0.882469265	0.647701042		0.806555615	0.739957649	1.028952852	0.980230429
