# Supplementary material for: Characterization of 5-(2- 18F-fluoroethoxy)-L-tryptophan for PET imaging of the pancreas
Source: F1000Res. 2016 Nov 14;5:1851. Originally published 2016 Jul 27. [Version 2] doi: 10.12688/f1000research.9129.2 (PMC5112576; doi:10.12688/f1000research.9129.2)
Supplement: Beta cell mass and 18F-L-FEHTP uptake — Raw BCM data for Figure 6. Uptake is given as SUVs from static scans from both control and STZ-treated mice. [file f1000research-5-10835-s0004.tgz]

Archive with 1 entries (1 files):
- 8ca248c9-3a73-4e74-bafe-824eabeedcd5_Dataset_5_Raw_BCM_Data_for_Figure_6.csv
