# Supplementary material for: Characterization of 5-(2- 18F-fluoroethoxy)-L-tryptophan for PET imaging of the pancreas
Source: F1000Res. 2016 Nov 14;5:1851. Originally published 2016 Jul 27. [Version 2] doi: 10.12688/f1000research.9129.2 (PMC5112576; doi:10.12688/f1000research.9129.2)
Supplement: Beta cell mass and 18F-L-FEHTP uptake — Raw BCM data for Figure 6. Uptake is given as SUVs from static scans from both control and STZ-treated mice. [file f1000research-5-10835-s0004.tgz › 8ca248c9-3a73-4e74-bafe-824eabeedcd5_Dataset_5_Raw_BCM_Data_for_Figure_6.csv]

Group	Mouse Number	Slide Section Number	Beta Cell Mass	SUV
Wildtype	AA-1	1	0.9469	0.769625604
		3	0.798
	AA-2	1	0.684	1.401256909
		2	0.50876
		3	0.9644
	AA-3	1	0.223	0.870427387
		2	0.3758
		3	1.047
	AA-4	1	0.7512	0.665663679
		2	0.782
		3	0.383
STZ Treated	AA-5	1	0.1445	0.748045323
		2	0.574
	AA-6	1	0.1567	0.679708823
		2	0.2814
		3	0.358
	AA-7	1	0.258	0.848833739
		2	0.162
		3	0.087
	AA-8	1	0.405	0.988136237
		2	0.248
