# Supplementary material for: Characterization of 5-(2- 18F-fluoroethoxy)-L-tryptophan for PET imaging of the pancreas
Source: F1000Res. 2016 Nov 14;5:1851. Originally published 2016 Jul 27. [Version 2] doi: 10.12688/f1000research.9129.2 (PMC5112576; doi:10.12688/f1000research.9129.2)
Supplement: Supplementary file 6 [file f1000research-5-10835-s0005.tgz]

Archive with 1 entries (1 files):
- 18d3f16b-9b39-429b-bafa-3f1e93c01599.zip
